# Supplementary material for: A Syx-RhoA-Dia1 signaling axis regulates cell cycle progression, DNA damage, and therapy resistance in glioblastoma
Source: JCI Insight. 2023 Jul 10;8(13):e157491. doi: 10.1172/jci.insight.157491 (PMC10371349; doi:10.1172/jci.insight.157491)
Supplement: Supporting data values [file jciinsight-8-157491-s220.xlsx]

## Sheet: 1A
	Figure 1A
	Absorbance
	Day / shRNA	NT-sh			Syx-sh1			Syx-sh2
	1	0.2093	0.2017	0.2056	0.1356	0.1219	0.1032	0.2049	0.1786	0.159
	2	0.384367	0.392667	0.405967	0.0766667	0.0814667	0.0913667	0.217667	0.195967	0.214867
	3	0.8266	0.8301	0.8356	0.0697	0.0757	0.067	0.2491	0.2674	0.2681
	4	1.2934	1.3021	1.2874	0.0451	0.0372	0.036	0.2868	0.2745	0.2687
	5	1.70597	1.90237	1.93967	0.0339667	0.0386667	0.0368667	0.304467	0.285267	0.320367
	6	2.2277	2.2422	1.8819	0.0276	0.0303	0.0251	0.3128	0.2543	0.2751
	7	2.92303	2.92203	2.93283	0.0375333	0.0442333	0.0282333	0.430833	0.455733	0.410133
	8	3.23037	3.19607	3.16007	0.0421667	0.0421667	0.0396667	0.381667	0.415367	0.394367

## Sheet: 1B
	Figure 1B
	Absorbance
	Day / shRNA	NT-sh			Syx-sh1			Syx-sh2
	1	0.0951333	0.100533	0.0908333	0.0978333	0.111733	0.0949333	0.180433	0.177433	0.180033
	2	0.1718	0.1457	0.128	0.0877	0.0937	0.0943	0.1393	0.1159	0.1419
	3	0.317833	0.302933	0.299133	0.0997333	0.117733	0.112133	0.145333	0.140733	0.146433
	4	0.584	0.5236	0.62	0.1244	0.1336	0.114	0.1627	0.1633	0.1617
	5	0.961233	0.741933	0.909433	0.135633	0.141433	0.134333	0.171633	0.151033	0.152133
	6	1.19403	1.14513	1.05293	0.125133	0.133233	0.117933	0.109433	0.133933	0.120333
	7	1.6545	1.5816	1.5608	0.1897	0.1547	0.1943	0.1756	0.2126	0.213

## Sheet: 1C
	Figure 1C
	Absorbance
	Day / shRNA	NT-sh			Syx-sh1			Syx-sh2
	1	0.2047	0.2194	0.2175	0.17	0.1798	0.179	0.1917	0.205	0.2085
	2	0.3161	0.2817	0.2799	0.202	0.1958	0.2028	0.2421	0.2357	0.245
	3	0.3072	0.3172	0.3087	0.1939	0.1929	0.1912	0.2375	0.2431	0.2444
	4	0.3901	0.4091	0.424	0.191	0.2076	0.2084	0.273	0.2544	0.2514
	5	0.3978	0.3853	0.3649	0.1692	0.1706	0.1805	0.2022	0.2068	0.2068
	6	0.4792	0.4983	0.4869	0.1583	0.1778	0.1733	0.194	0.2028	0.2047
	7	0.5096	0.5087	0.48	0.1286	0.1341	0.1326	0.1605	0.168	0.1817

## Sheet: 1E
	Figure 1E
	Survival (Day)	NT-sh	Syx-sh1	Syx-sh2
	16	1
	19	1
	18	1
	21	1
	22	1
	28		1
	30		1
	24		1
	31		1
	35		1
	33			1
	32			1
	34			1
	32			1
	34			1

## Sheet: 2C
	Figure 2C
	(%)	Rep1	Rep2	Rep3
	NT-sh	95	100	89.5
	Syx-sh1	7.7	2.2	7.7
	Syx-sh2	8	32.6	25.6

## Sheet: 2D
	Figure 2D
	(min)	Rep1	Rep2	Rep3
	NT-sh	87.6	103.5	110
	Syx-sh1	422.5	826.667	467
	Syx-sh2	337	376	239

## Sheet: 3D
	Figure 3D
		gH2AX foci/cell
		NT-sh	Syx-sh1	Syx-sh2
		0	0	24
		1	62	65
		4	63	33
		1	2	59
		0	21	81
		33	41	0
		8	5	16
		2	35	32
		2	41	32
		28	15	85
		1	3	52
		16	45	103
		2	34	77
		1	1	87
		1	11	65
		2	1	27
		0	0	22
		27	44	21
		25	36	29
		0	32	50
		2	15	1
		18	13	2
		6	1	53
		4	0	67
		31	4	58
		13	21	4
		28	54	95
		1	12	89
		10	5	19
		4	84	31
		3	9	31
		0	8	78
		1	28	23
		3	6	57
		3	5	127
		3	19	68
		3	24	42
		29	1	21
		6	2	7
		14	11	1
		18	19	0
		15	14	4
		4	8	3
		7	50	0
		20	15	76
		10	7	22
		9	12	57
		13	10	3
		16	8	7
		10	13	8
		18	73	46
		17	10	67
		19	0	81
		39		30
		13		36
		9
		22
		6
		10
		1
		34
		15

## Sheet: 4B
	Figure 4B
	Probe	CDKN1A			CDKN1B			CCNE2			CCNA2			CCNB1
	Relative mRNA	NT-sh	Syx-sh1	Syx-sh2	NT-sh	Syx-sh1	Syx-sh2	NT-sh	Syx-sh1	Syx-sh2	NT-sh	Syx-sh1	Syx-sh2	NT-sh	Syx-sh1	Syx-sh2
	Rep1	1	12.583	53.8708	1	2.63261	2.46146	1	0.145198	0.0755777	1	0.38	0.05	1	0.24	0.04
	Rep2	1	8.223	36.455	1	2.123	2.015	1	0.118611	0.104438	1	0.5	0.3	1	0.5	0.3
	Rep3	1	11.3131	38.3651	1	2.75115	2.44459	1	0.11	0.16	1	0.37307	0.180782	1	0.32	0.148
	Rep4	1	1.84358	4.16013							1	0.463	0.152	1	0.514	0.164

## Sheet: 4D
	Figure 4D
	Probe	CDKN1A			CDKN1B			CCNE2			CCNA2			CCNB1
	Relative mRNA	NT-sh	Syx-sh1	Syx-sh2	NT-sh	Syx-sh1	Syx-sh2	NT-sh	Syx-sh1	Syx-sh2	NT-sh	Syx-sh1	Syx-sh2	NT-sh	Syx-sh1	Syx-sh2
	Rep1	1	1.6	2.5	1	1.4	0.8	1	0.8	0.2	1	0.7	0.1	1	0.526713	0.0973411
	Rep2	1	2.58572	3.26652	1	2.23554	1.21165	1	0.42199	0.392493	1	0.340474	0.183883	1	0.264987	0.164221
	Rep3	1	1.93	3.88	1	1.67848	1.15516	1	0.27	0.07	1	0.46	0.06	1	0.506236	0.0694092

## Sheet: 5A
	Figure 5A
	Absorbance
	Day / shRNA	NT-sh			Dia1-sh1			Dia1-sh2
	1	0.445367	0.421867	0.419367	0.475067	0.511767	0.524367	0.397367	0.382767	0.402567
	2	0.711833	0.752133	0.751733	0.634833	0.659933	0.691433	0.516333	0.566433	0.571433
	3	1.3409	1.2388	1.1773	0.8518	0.8661	0.8315	0.749	0.6699	0.6748
	4	2.09063	2.22923	2.18973	1.15473	1.06133	1.19543	0.956433	0.926133	0.910433
	5	2.62247	2.36637	2.45777	1.14037	1.09317	1.08887	1.07827	1.03127	1.15727
	6	3.02573	2.96333	2.98853	1.40493	1.37043	1.36533	1.54983	1.48643	1.51913
	7	3.32563	3.35803	3.44403	1.40553	1.57183	1.53593	1.49383	1.59383	1.46903
	8	3.29503	3.34523	3.43403	1.66653	1.71753	1.92143	2.17133	2.09413	1.97523

[truncated: 32 more sheets: 5B, 5C, 5E, 5F, 6A, 6C, 6D, 6E, 6F, 6G, 7B, 7C, 7F, 7G, S1A, S1B, S2A, S2B, S3A, S3D …]
